# Supplementary material for: Membranes for the Capture and Screening of Waterborne Plutonium Based on a Novel Pu-Extractive Copolymer Additive
Source: Membranes (Basel). 2021 Dec 21;12(1):3. doi: 10.3390/membranes12010003 (PMC8779412; doi:10.3390/membranes12010003)
Supplement: Supplementary file 1 [file membranes-12-00003-s001.zip]

Archive with 1 entries (1 files):
- membranes-1504987-supplementary.pdf
